# Supplementary material for: Umbilical Vein Blood Flow in Uncomplicated Pregnancies: Systematic Review of Available Reference Charts and Comparison with a New Cohort
Source: J Clin Med. 2023 Apr 26;12(9):3132. doi: 10.3390/jcm12093132 (PMC10179232; doi:10.3390/jcm12093132)
Supplement: Supplementary file 1 [file jcm-12-03132-s001.zip]

Archive with 1 entries (1 files):
- jcm-2330131-supplementary.pdf
